# Supplementary material for: Antioxidant and anti-inflammatory injectable hydrogel microspheres for in situ treatment of tendinopathy
Source: Regen Biomater. 2024 Jan 30;11:rbae007. doi: 10.1093/rb/rbae007 (PMC10898336; doi:10.1093/rb/rbae007)
Supplement: rbae007_Supplementary_Data [file rbae007_supplementary_data.zip]

Archive with 2 entries (2 files):
- Final Supplementary File.docx
- Response letter.docx
